# Supplementary material for: Integrating BLUP, AMMI, and GGE Models to Explore GE Interactions for Adaptability and Stability of Winter Lentils (Lens culinaris Medik.)
Source: Plants (Basel). 2023 May 23;12(11):2079. doi: 10.3390/plants12112079 (PMC10255267; doi:10.3390/plants12112079)
Supplement: Supplementary file 1 [file plants-12-02079-s001.zip]

Archive with 1 entries (1 files):
- plants-2393008-supplementary.pdf
